# Supplementary material for: Age-Related Cognitive Decline May Be Moderated by Frequency of Specific Food Products Consumption
Source: Nutrients. 2021 Jul 22;13(8):2504. doi: 10.3390/nu13082504 (PMC8399560; doi:10.3390/nu13082504)
Supplement: Supplementary file 1 [file nutrients-13-02504-s001.zip]

Archive with 1 entries (1 files):
- nutrients-1266532-supplementary.pdf
